# Supplementary material for: Investigation of Electrically Evoked Auditory Brainstem Responses to Multi-Pulse Stimulation of High Frequency in Cochlear Implant Users
Source: Front Neurosci. 2020 Jun 30;14:615. doi: 10.3389/fnins.2020.00615 (PMC7338891; doi:10.3389/fnins.2020.00615)
Supplement: Supplementary file 1 [file Data_Sheet_1.ZIP]

Archive with 85 entries (80 files):
- Supp_Material_Saeedi/
- Supp_Material_Saeedi/eABR_details/
- Supp_Material_Saeedi/eABR_details/eABR_data_ID10_Left.mat
- Supp_Material_Saeedi/eABR_details/eABR_data_ID13_Left.mat
- Supp_Material_Saeedi/eABR_details/eABR_data_ID14_Right.mat
- Supp_Material_Saeedi/eABR_details/eABR_data_ID1_Left.mat
- Supp_Material_Saeedi/eABR_details/eABR_data_ID2_Left.mat
- Supp_Material_Saeedi/eABR_details/eABR_data_ID2_Right.mat
- Supp_Material_Saeedi/eABR_details/eABR_data_ID3_Left.mat
- Supp_Material_Saeedi/eABR_details/eABR_data_ID3_Right.mat
- Supp_Material_Saeedi/eABR_details/eABR_data_ID4_Left.mat
- Supp_Material_Saeedi/eABR_details/eABR_data_ID4_Right.mat
- Supp_Material_Saeedi/eABR_details/eABR_data_ID5_Left.mat
- Supp_Material_Saeedi/eABR_details/eABR_data_ID5_Right.mat
- Supp_Material_Saeedi/eABR_details/eABR_data_ID6_Left.mat
- Supp_Material_Saeedi/eABR_details/eABR_data_ID6_Right.mat
- Supp_Material_Saeedi/eABR_details/eABR_data_ID7_Left.mat
- Supp_Material_Saeedi/eABR_details/eABR_data_ID8_Left.mat
- Supp_Material_Saeedi/Fig_9_Amplitude_all_subjects_all_MP_conditions_re_MSA1_star.jpg
- Supp_Material_Saeedi/psychophysical_details/
- Supp_Material_Saeedi/psychophysical_details/PsychoPhysicalData_ID10_Left.mat
- Supp_Material_Saeedi/psychophysical_details/PsychoPhysicalData_ID13_Left.mat
- Supp_Material_Saeedi/psychophysical_details/PsychoPhysicalData_ID14_Right.mat
- Supp_Material_Saeedi/psychophysical_details/PsychoPhysicalData_ID1_Left.mat
- Supp_Material_Saeedi/psychophysical_details/PsychoPhysicalData_ID2_Left.mat
- Supp_Material_Saeedi/psychophysical_details/PsychoPhysicalData_ID2_Right.mat
- Supp_Material_Saeedi/psychophysical_details/PsychoPhysicalData_ID3_Left.mat
- Supp_Material_Saeedi/psychophysical_details/PsychoPhysicalData_ID3_Right.mat
- Supp_Material_Saeedi/psychophysical_details/PsychoPhysicalData_ID4_Left.mat
- Supp_Material_Saeedi/psychophysical_details/PsychoPhysicalData_ID4_Right.mat
- Supp_Material_Saeedi/psychophysical_details/PsychoPhysicalData_ID5_Left.mat
- Supp_Material_Saeedi/psychophysical_details/PsychoPhysicalData_ID5_Right.mat
- Supp_Material_Saeedi/psychophysical_details/PsychoPhysicalData_ID6_Left.mat
- Supp_Material_Saeedi/psychophysical_details/PsychoPhysicalData_ID6_Right.mat
- Supp_Material_Saeedi/psychophysical_details/PsychoPhysicalData_ID7_Left.mat
- Supp_Material_Saeedi/psychophysical_details/PsychoPhysicalData_ID8_Left.mat
- Supp_Material_Saeedi/read_me.txt
- Supp_Material_Saeedi/sample_artifact/
- Supp_Material_Saeedi/sample_artifact/sample_artifact_ID2R_nPulses_1.mat
- Supp_Material_Saeedi/sample_artifact/sample_artifact_ID2R_nPulses_16.mat
- Supp_Material_Saeedi/sample_artifact/sample_artifact_ID2R_nPulses_4.mat
- Supp_Material_Saeedi/sample_artifact/sample_artifact_ID4L_nPulses_1.mat
- Supp_Material_Saeedi/sample_artifact/sample_artifact_ID4L_nPulses_16.mat
- Supp_Material_Saeedi/sample_artifact/sample_artifact_ID4L_nPulses_4.mat
- Supp_Material_Saeedi/sample_eABRs/
- Supp_Material_Saeedi/sample_eABRs/eABR_samples_ID1_nPulses_1_nStimAmp_16_electrode_6.mat
- Supp_Material_Saeedi/sample_eABRs/eABR_samples_ID1_nPulses_1_nStimAmp_1_electrode_6.mat
- Supp_Material_Saeedi/sample_eABRs/eABR_samples_ID1_nPulses_1_nStimAmp_2_electrode_6.mat
- Supp_Material_Saeedi/sample_eABRs/eABR_samples_ID1_nPulses_1_nStimAmp_4_electrode_6.mat
- Supp_Material_Saeedi/sample_eABRs/eABR_samples_ID1_nPulses_1_nStimAmp_8_electrode_6.mat
- Supp_Material_Saeedi/sample_eABRs/eABR_samples_ID1_nPulses_2_nStimAmp_16_electrode_6.mat
- Supp_Material_Saeedi/sample_eABRs/eABR_samples_ID1_nPulses_2_nStimAmp_2_electrode_6.mat
- Supp_Material_Saeedi/sample_eABRs/eABR_samples_ID1_nPulses_2_nStimAmp_4_electrode_6.mat
- Supp_Material_Saeedi/sample_eABRs/eABR_samples_ID1_nPulses_2_nStimAmp_8_electrode_6.mat
- Supp_Material_Saeedi/sample_eABRs/eABR_samples_ID1_nPulses_8_nStimAmp_16_electrode_6.mat
- Supp_Material_Saeedi/sample_eABRs/eABR_samples_ID1_nPulses_8_nStimAmp_8_electrode_6.mat
- Supp_Material_Saeedi/sample_eABRs/eABR_samples_ID4_nPulses_1_nStimAmp_16_electrode_7.mat
- Supp_Material_Saeedi/sample_eABRs/eABR_samples_ID4_nPulses_1_nStimAmp_1_electrode_7.mat
- Supp_Material_Saeedi/sample_eABRs/eABR_samples_ID4_nPulses_1_nStimAmp_2_electrode_7.mat
- Supp_Material_Saeedi/sample_eABRs/eABR_samples_ID4_nPulses_1_nStimAmp_4_electrode_7.mat
- Supp_Material_Saeedi/sample_eABRs/eABR_samples_ID4_nPulses_1_nStimAmp_8_electrode_7.mat
- Supp_Material_Saeedi/sample_eABRs/eABR_samples_ID4_nPulses_2_nStimAmp_16_electrode_7.mat
- Supp_Material_Saeedi/sample_eABRs/eABR_samples_ID4_nPulses_2_nStimAmp_2_electrode_7.mat
- Supp_Material_Saeedi/sample_eABRs/eABR_samples_ID4_nPulses_2_nStimAmp_4_electrode_7.mat
- Supp_Material_Saeedi/sample_eABRs/eABR_samples_ID4_nPulses_2_nStimAmp_8_electrode_7.mat
- Supp_Material_Saeedi/sample_eABRs/eABR_samples_ID4_nPulses_8_nStimAmp_16_electrode_7.mat
- Supp_Material_Saeedi/sample_eABRs/eABR_samples_ID4_nPulses_8_nStimAmp_8_electrode_7.mat
- Supp_Material_Saeedi/sample_eABRs/eABR_samples_ID8_nPulses_1_nStimAmp_16_electrode_4.mat
- Supp_Material_Saeedi/sample_eABRs/eABR_samples_ID8_nPulses_1_nStimAmp_1_electrode_4.mat
- Supp_Material_Saeedi/sample_eABRs/eABR_samples_ID8_nPulses_1_nStimAmp_2_electrode_4.mat
- Supp_Material_Saeedi/sample_eABRs/eABR_samples_ID8_nPulses_1_nStimAmp_4_electrode_4.mat
- Supp_Material_Saeedi/sample_eABRs/eABR_samples_ID8_nPulses_1_nStimAmp_8_electrode_4.mat
- Supp_Material_Saeedi/sample_eABRs/eABR_samples_ID8_nPulses_2_nStimAmp_16_electrode_4.mat
- Supp_Material_Saeedi/sample_eABRs/eABR_samples_ID8_nPulses_2_nStimAmp_2_electrode_4.mat
- Supp_Material_Saeedi/sample_eABRs/eABR_samples_ID8_nPulses_2_nStimAmp_4_electrode_4.mat
- Supp_Material_Saeedi/sample_eABRs/eABR_samples_ID8_nPulses_2_nStimAmp_8_electrode_4.mat
- Supp_Material_Saeedi/sample_eABRs/eABR_samples_ID8_nPulses_8_nStimAmp_16_electrode_4.mat
- Supp_Material_Saeedi/sample_eABRs/eABR_samples_ID8_nPulses_8_nStimAmp_8_electrode_4.mat
- Supp_Material_Saeedi/SuppMat_Fig_1_All_relative_MSAs.jpg
- Supp_Material_Saeedi/SuppMat_Fig_2_All_slopes_1pulse_2pulses.jpg
- Supp_Material_Saeedi/SuppMat_Fig_3_All_slopes_MSA8_MSA16.jpg
- Supp_Material_Saeedi/SuppMat_Fig_4_All_slopes_THR_1p_2p_comparison.jpg
- Supp_Material_Saeedi/SuppMat_Fig_5_All_slopes_THR_MSA8_MSA16_comparison.jpg
- Supp_Material_Saeedi/SuppMat_Fig_6_All_slopes_THRs_re_MSA16.jpg
- Supp_Material_Saeedi/SuppMat_Fig_7_schematic_multi-pulse_integration.jpg
