# Supplementary material for: Investigation of Electrically Evoked Auditory Brainstem Responses to Multi-Pulse Stimulation of High Frequency in Cochlear Implant Users
Source: Front Neurosci. 2020 Jun 30;14:615. doi: 10.3389/fnins.2020.00615 (PMC7338891; doi:10.3389/fnins.2020.00615)
Supplement: Supplementary file 1 [file Data_Sheet_1.ZIP › Supp_Material_Saeedi/read_me.txt]

Supplementary materials

The supplementary materials include 4 folders:
- psychophysical_details: details of psychophysical results for each CI subject (figures 6, 12) .
- eABR_details: details of eABR signals for each CI subject (figures 7, 8, 9, 10, 11).
- sample_artifact: data used for generating figure 4.
- sample_eABRs: data used for generating figure 5.

- Data in Figure 9 in the manuscript were presented in Fig_9_Amplitude_all_subjects_all_MP_conditions_re_MSA1_star.jpg,
where data were normalized to MSAs.
